# Supplementary material for: A case–control study of the association between the gut microbiota and colorectal cancer: exploring the roles of diet, stress, and race
Source: Gut Pathog. 2024 Mar 11;16:13. doi: 10.1186/s13099-024-00608-w (PMC10929127; doi:10.1186/s13099-024-00608-w)
Supplement: Supplementary file 1 — Additional file 1: Table S1. Number of reads per sample. [file 13099_2024_608_MOESM1_ESM.xlsx]

## Sheet: Sheet1
Supplementary Table 1. Number of Reads Per Sample
Num Observations	1567
Total Count	2276636
Table Density	0.105
Min	42028
Max	130829
Median	70342.5
Mean	71144.9
Std. Dev	16115.5
TRDE1228	42028
CYHO1299	45508
JEMC1183	50772
CHKN1301	55644
MAWA1120	58152
COAN1237	60309
VISM1215	60361
TEVI1304	62358
AMST1081	63419
WAWH1214	63591
JORA1229	65054
KEPU1323	65515
EMMC1052	65664
MIMO1121	66258
RHHO1093	66381
VIWI1302	70122
SALA1252	70563
RESE1234	70911
PAPA1075	71217
THFL1336	71908
RULE1334	71996
SOJU1335	72793
GLPH1333	75842
KESM1013	77847
DASO1272	80497
FEFO1165	81126
OUMO1095	81919
LOLO1122	83907
EDBE1054	84591
PHMI1041	92849
RAWR1007	96759
BOWO1238	130829
