# Supplementary material for: A case–control study of the association between the gut microbiota and colorectal cancer: exploring the roles of diet, stress, and race
Source: Gut Pathog. 2024 Mar 11;16:13. doi: 10.1186/s13099-024-00608-w (PMC10929127; doi:10.1186/s13099-024-00608-w)
Supplement: Supplementary file 2 — Additional file 2: Table S2. Supplementary Data. [file 13099_2024_608_MOESM2_ESM.csv]

Within each column, compare rows (simple effects within columns)
Number of families	24
Number of comparisons per family	6
Alpha	0.05
Bonferroni's multiple comparisons test	Predicted (LS) mean diff.	95.00% CI of diff.	Below threshold?	Summary	Adjusted P Value
Bacteroides
NHB CF vs. NHB CC	-0.01504	-0.09382 to 0.06374	No	ns	>0.9999
NHB CF vs. NHW CF	-0.0535	-0.1105 to 0.003519	No	ns	0.0797
NHB CF vs. NHW CC	-0.03171	-0.09830 to 0.03487	No	ns	>0.9999
NHB CC vs. NHW CF	-0.03846	-0.1114 to 0.03448	No	ns	0.9806
NHB CC vs. NHW CC	-0.01667	-0.09731 to 0.06396	No	ns	>0.9999
NHW CF vs. NHW CC	0.02178	-0.03777 to 0.08134	No	ns	>0.9999
Blautia
NHB CF vs. NHB CC	0.0481	-0.03068 to 0.1269	No	ns	0.6401
NHB CF vs. NHW CF	0.09221	0.03519 to 0.1492	Yes	***	0.0001
NHB CF vs. NHW CC	0.0552	-0.01138 to 0.1218	No	ns	0.1715
NHB CC vs. NHW CF	0.04411	-0.02883 to 0.1170	No	ns	0.6603
NHB CC vs. NHW CC	0.007104	-0.07353 to 0.08774	No	ns	>0.9999
NHW CF vs. NHW CC	-0.037	-0.09656 to 0.02255	No	ns	0.6038
Coprococcus
NHB CF vs. NHB CC	0.00827	-0.07051 to 0.08705	No	ns	>0.9999
NHB CF vs. NHW CF	0.04159	-0.01543 to 0.09860	No	ns	0.3243
NHB CF vs. NHW CC	-0.02111	-0.08769 to 0.04547	No	ns	>0.9999
NHB CC vs. NHW CF	0.03332	-0.03962 to 0.1063	No	ns	>0.9999
NHB CC vs. NHW CC	-0.02938	-0.1100 to 0.05125	No	ns	>0.9999
NHW CF vs. NHW CC	-0.0627	-0.1222 to -0.003144	Yes	*	0.0329
Ruminococcus
NHB CF vs. NHB CC	-0.02066	-0.09944 to 0.05812	No	ns	>0.9999
NHB CF vs. NHW CF	-0.0342	-0.09122 to 0.02282	No	ns	0.6777
NHB CF vs. NHW CC	-0.03391	-0.1005 to 0.03267	No	ns	>0.9999
NHB CC vs. NHW CF	-0.01354	-0.08648 to 0.05939	No	ns	>0.9999
NHB CC vs. NHW CC	-0.01325	-0.09388 to 0.06739	No	ns	>0.9999
NHW CF vs. NHW CC	0.000294	-0.05926 to 0.05985	No	ns	>0.9999
Faecalibacterium
NHB CF vs. NHB CC	-0.01719	-0.09597 to 0.06159	No	ns	>0.9999
NHB CF vs. NHW CF	0.002708	-0.05431 to 0.05973	No	ns	>0.9999
NHB CF vs. NHW CC	-0.01207	-0.07865 to 0.05451	No	ns	>0.9999
NHB CC vs. NHW CF	0.0199	-0.05304 to 0.09284	No	ns	>0.9999
NHB CC vs. NHW CC	0.005122	-0.07551 to 0.08576	No	ns	>0.9999
NHW CF vs. NHW CC	-0.01478	-0.07433 to 0.04477	No	ns	>0.9999
[Ruminococcus]
NHB CF vs. NHB CC	0.01532	-0.06346 to 0.09410	No	ns	>0.9999
NHB CF vs. NHW CF	0.03519	-0.02182 to 0.09221	No	ns	0.6173
NHB CF vs. NHW CC	0.03677	-0.02981 to 0.1034	No	ns	0.8663
NHB CC vs. NHW CF	0.01988	-0.05306 to 0.09281	No	ns	>0.9999
NHB CC vs. NHW CC	0.02146	-0.05918 to 0.1021	No	ns	>0.9999
NHW CF vs. NHW CC	0.00158	-0.05797 to 0.06113	No	ns	>0.9999
Akkermansia
NHB CF vs. NHB CC	0.04783	-0.03095 to 0.1266	No	ns	0.6518
NHB CF vs. NHW CF	0.07509	0.01807 to 0.1321	Yes	**	0.0031
NHB CF vs. NHW CC	0.0789	0.01232 to 0.1455	Yes	*	0.0107
NHB CC vs. NHW CF	0.02726	-0.04568 to 0.1002	No	ns	>0.9999
NHB CC vs. NHW CC	0.03107	-0.04957 to 0.1117	No	ns	>0.9999
NHW CF vs. NHW CC	0.003812	-0.05574 to 0.06336	No	ns	>0.9999
Roseburia
NHB CF vs. NHB CC	-0.000542	-0.07932 to 0.07824	No	ns	>0.9999
NHB CF vs. NHW CF	0.009979	-0.04704 to 0.06700	No	ns	>0.9999
NHB CF vs. NHW CC	-0.01432	-0.08090 to 0.05226	No	ns	>0.9999
NHB CC vs. NHW CF	0.01052	-0.06242 to 0.08346	No	ns	>0.9999
NHB CC vs. NHW CC	-0.01378	-0.09441 to 0.06686	No	ns	>0.9999
NHW CF vs. NHW CC	-0.0243	-0.08385 to 0.03526	No	ns	>0.9999
Bifidobacterium
NHB CF vs. NHB CC	0.01701	-0.06177 to 0.09579	No	ns	>0.9999
NHB CF vs. NHW CF	0.01808	-0.03894 to 0.07510	No	ns	>0.9999
NHB CF vs. NHW CC	0.00858	-0.05800 to 0.07516	No	ns	>0.9999
NHB CC vs. NHW CF	0.001065	-0.07187 to 0.07400	No	ns	>0.9999
NHB CC vs. NHW CC	-0.008433	-0.08907 to 0.07220	No	ns	>0.9999
NHW CF vs. NHW CC	-0.009498	-0.06905 to 0.05005	No	ns	>0.9999
Porphyromonas
NHB CF vs. NHB CC	-0.00000388	-0.07878 to 0.07878	No	ns	>0.9999
NHB CF vs. NHW CF	-0.00000658	-0.05702 to 0.05701	No	ns	>0.9999
NHB CF vs. NHW CC	-0.003492	-0.07007 to 0.06309	No	ns	>0.9999
NHB CC vs. NHW CF	-0.0000027	-0.07294 to 0.07293	No	ns	>0.9999
NHB CC vs. NHW CC	-0.003488	-0.08412 to 0.07715	No	ns	>0.9999
NHW CF vs. NHW CC	-0.003485	-0.06304 to 0.05607	No	ns	>0.9999
Prevotella
NHB CF vs. NHB CC	0.02483	-0.05395 to 0.1036	No	ns	>0.9999
NHB CF vs. NHW CF	-0.004011	-0.06103 to 0.05301	No	ns	>0.9999
NHB CF vs. NHW CC	0.0248	-0.04178 to 0.09138	No	ns	>0.9999
NHB CC vs. NHW CF	-0.02884	-0.1018 to 0.04410	No	ns	>0.9999
NHB CC vs. NHW CC	-0.0000267	-0.08066 to 0.08061	No	ns	>0.9999
NHW CF vs. NHW CC	0.02881	-0.03074 to 0.08836	No	ns	>0.9999
Lactobacillus
NHB CF vs. NHB CC	-0.001557	-0.08034 to 0.07722	No	ns	>0.9999
NHB CF vs. NHW CF	0.000319	-0.05670 to 0.05734	No	ns	>0.9999
NHB CF vs. NHW CC	0.000521	-0.06606 to 0.06710	No	ns	>0.9999
NHB CC vs. NHW CF	0.001876	-0.07106 to 0.07481	No	ns	>0.9999
NHB CC vs. NHW CC	0.002078	-0.07856 to 0.08271	No	ns	>0.9999
NHW CF vs. NHW CC	0.000202	-0.05935 to 0.05975	No	ns	>0.9999
Eubacterium
NHB CF vs. NHB CC	0.001776	-0.07700 to 0.08056	No	ns	>0.9999
NHB CF vs. NHW CF	0.001345	-0.05567 to 0.05836	No	ns	>0.9999
NHB CF vs. NHW CC	0.001918	-0.06466 to 0.06850	No	ns	>0.9999
NHB CC vs. NHW CF	-0.000431	-0.07337 to 0.07251	No	ns	>0.9999
NHB CC vs. NHW CC	0.0001416	-0.08049 to 0.08078	No	ns	>0.9999
NHW CF vs. NHW CC	0.0005726	-0.05898 to 0.06013	No	ns	>0.9999
Clostridium
NHB CF vs. NHB CC	0.001314	-0.07747 to 0.08009	No	ns	>0.9999
NHB CF vs. NHW CF	-0.001752	-0.05877 to 0.05527	No	ns	>0.9999
NHB CF vs. NHW CC	-0.000172	-0.06675 to 0.06641	No	ns	>0.9999
NHB CC vs. NHW CF	-0.003066	-0.07600 to 0.06987	No	ns	>0.9999
NHB CC vs. NHW CC	-0.001486	-0.08212 to 0.07915	No	ns	>0.9999
NHW CF vs. NHW CC	0.00158	-0.05797 to 0.06113	No	ns	>0.9999
Lachnospira
NHB CF vs. NHB CC	-0.003811	-0.08259 to 0.07497	No	ns	>0.9999
NHB CF vs. NHW CF	-0.003257	-0.06027 to 0.05376	No	ns	>0.9999
NHB CF vs. NHW CC	-0.001358	-0.06794 to 0.06522	No	ns	>0.9999
NHB CC vs. NHW CF	0.000554	-0.07238 to 0.07349	No	ns	>0.9999
NHB CC vs. NHW CC	0.002453	-0.07818 to 0.08309	No	ns	>0.9999
NHW CF vs. NHW CC	0.001899	-0.05765 to 0.06145	No	ns	>0.9999
Butyricicoccus
NHB CF vs. NHB CC	0.00004399	-0.07874 to 0.07882	No	ns	>0.9999
NHB CF vs. NHW CF	-0.0000872	-0.05710 to 0.05693	No	ns	>0.9999
NHB CF vs. NHW CC	0.0000313	-0.06655 to 0.06661	No	ns	>0.9999
NHB CC vs. NHW CF	-0.0001312	-0.07307 to 0.07281	No	ns	>0.9999
NHB CC vs. NHW CC	-0.00001269	-0.08065 to 0.08062	No	ns	>0.9999
NHW CF vs. NHW CC	0.0001185	-0.05943 to 0.05967	No	ns	>0.9999
Clostridium(E)
NHB CF vs. NHB CC	-0.000044	-0.07882 to 0.07874	No	ns	>0.9999
NHB CF vs. NHW CF	-0.000004	-0.05702 to 0.05701	No	ns	>0.9999
NHB CF vs. NHW CC	-0.000277	-0.06686 to 0.06630	No	ns	>0.9999
NHB CC vs. NHW CF	0.00004	-0.07290 to 0.07298	No	ns	>0.9999
NHB CC vs. NHW CC	-0.000233	-0.08087 to 0.08040	No	ns	>0.9999
NHW CF vs. NHW CC	-0.000273	-0.05983 to 0.05928	No	ns	>0.9999
[Eubacterium]
NHB CF vs. NHB CC	-0.005357	-0.08414 to 0.07342	No	ns	>0.9999
NHB CF vs. NHW CF	0.00171	-0.05531 to 0.05873	No	ns	>0.9999
NHB CF vs. NHW CC	0.002115	-0.06447 to 0.06870	No	ns	>0.9999
NHB CC vs. NHW CF	0.007067	-0.06587 to 0.08000	No	ns	>0.9999
NHB CC vs. NHW CC	0.007472	-0.07316 to 0.08811	No	ns	>0.9999
NHW CF vs. NHW CC	0.000405	-0.05915 to 0.05996	No	ns	>0.9999
Fusobacterium
NHB CF vs. NHB CC	-0.000023	-0.07880 to 0.07876	No	ns	>0.9999
NHB CF vs. NHW CF	-0.000007	-0.05702 to 0.05701	No	ns	>0.9999
NHB CF vs. NHW CC	-0.007649	-0.07423 to 0.05893	No	ns	>0.9999
NHB CC vs. NHW CF	0.000016	-0.07292 to 0.07295	No	ns	>0.9999
NHB CC vs. NHW CC	-0.007626	-0.08826 to 0.07301	No	ns	>0.9999
NHW CF vs. NHW CC	-0.007642	-0.06719 to 0.05191	No	ns	>0.9999
Sutterella
NHB CF vs. NHB CC	0.004378	-0.07440 to 0.08316	No	ns	>0.9999
NHB CF vs. NHW CF	0.002779	-0.05424 to 0.05980	No	ns	>0.9999
NHB CF vs. NHW CC	0.003492	-0.06309 to 0.07007	No	ns	>0.9999
NHB CC vs. NHW CF	-0.001599	-0.07454 to 0.07134	No	ns	>0.9999
NHB CC vs. NHW CC	-0.000886	-0.08152 to 0.07975	No	ns	>0.9999
NHW CF vs. NHW CC	0.000713	-0.05884 to 0.06027	No	ns	>0.9999
Succinivibrio
NHB CF vs. NHB CC	0.00000188	-0.07878 to 0.07878	No	ns	>0.9999
NHB CF vs. NHW CF	-0.0005671	-0.05758 to 0.05645	No	ns	>0.9999
NHB CF vs. NHW CC	0.00000188	-0.06658 to 0.06658	No	ns	>0.9999
NHB CC vs. NHW CF	-0.000569	-0.07351 to 0.07237	No	ns	>0.9999
NHB CC vs. NHW CC	-2.78E-17	-0.08063 to 0.08063	No	ns	>0.9999
NHW CF vs. NHW CC	0.000569	-0.05898 to 0.06012	No	ns	>0.9999
Methanobrevibacter
NHB CF vs. NHB CC	-0.00388	-0.08266 to 0.07490	No	ns	>0.9999
NHB CF vs. NHW CF	-0.006538	-0.06356 to 0.05048	No	ns	>0.9999
NHB CF vs. NHW CC	-0.0009594	-0.06754 to 0.06562	No	ns	>0.9999
NHB CC vs. NHW CF	-0.002659	-0.07560 to 0.07028	No	ns	>0.9999
NHB CC vs. NHW CC	0.00292	-0.07771 to 0.08355	No	ns	>0.9999
NHW CF vs. NHW CC	0.005579	-0.05397 to 0.06513	No	ns	>0.9999
Dialister
NHB CF vs. NHB CC	0.001031	-0.07775 to 0.07981	No	ns	>0.9999
NHB CF vs. NHW CF	-0.001339	-0.05836 to 0.05568	No	ns	>0.9999
NHB CF vs. NHW CC	-0.001484	-0.06807 to 0.06510	No	ns	>0.9999
NHB CC vs. NHW CF	-0.00237	-0.07531 to 0.07057	No	ns	>0.9999
NHB CC vs. NHW CC	-0.002515	-0.08315 to 0.07812	No	ns	>0.9999
NHW CF vs. NHW CC	-0.0001449	-0.05970 to 0.05941	No	ns	>0.9999
Parvimonas
NHB CF vs. NHB CC	-0.0001081	-0.07889 to 0.07867	No	ns	>0.9999
NHB CF vs. NHW CF	-0.0001081	-0.05713 to 0.05691	No	ns	>0.9999
NHB CF vs. NHW CC	-0.0003592	-0.06694 to 0.06622	No	ns	>0.9999
NHB CC vs. NHW CF	0	-0.07294 to 0.07294	No	ns	>0.9999
NHB CC vs. NHW CC	-0.000251	-0.08089 to 0.08038	No	ns	>0.9999
NHW CF vs. NHW CC	-0.000251	-0.05980 to 0.05930	No	ns	>0.9999
Test details	Predicted (LS) mean 1	Predicted (LS) mean 2	Predicted (LS) mean diff.	SE of diff.	N1	N2	t	DF
Bacteroides
NHB CF vs. NHB CC	0.1629	0.178	-0.01504	0.02978	8	4	0.5051	696
NHB CF vs. NHW CF	0.1629	0.2164	-0.0535	0.02155	8	14	2.483	696
NHB CF vs. NHW CC	0.1629	0.1946	-0.03171	0.02516	8	7	1.26	696
NHB CC vs. NHW CF	0.178	0.2164	-0.03846	0.02757	4	14	1.395	696
NHB CC vs. NHW CC	0.178	0.1946	-0.01667	0.03048	4	7	0.5471	696
NHW CF vs. NHW CC	0.2164	0.1946	0.02178	0.02251	14	7	0.9678	696
Blautia
NHB CF vs. NHB CC	0.199	0.1509	0.0481	0.02978	8	4	1.615	696
NHB CF vs. NHW CF	0.199	0.1068	0.09221	0.02155	8	14	4.279	696
NHB CF vs. NHW CC	0.199	0.1438	0.0552	0.02516	8	7	2.194	696
NHB CC vs. NHW CF	0.1509	0.1068	0.04411	0.02757	4	14	1.6	696
NHB CC vs. NHW CC	0.1509	0.1438	0.007104	0.03048	4	7	0.2331	696
NHW CF vs. NHW CC	0.1068	0.1438	-0.037	0.02251	14	7	1.644	696
Coprococcus
NHB CF vs. NHB CC	0.07625	0.06798	0.00827	0.02978	8	4	0.2777	696
NHB CF vs. NHW CF	0.07625	0.03466	0.04159	0.02155	8	14	1.93	696
NHB CF vs. NHW CC	0.07625	0.09736	-0.02111	0.02516	8	7	0.8389	696
NHB CC vs. NHW CF	0.06798	0.03466	0.03332	0.02757	4	14	1.209	696
NHB CC vs. NHW CC	0.06798	0.09736	-0.02938	0.03048	4	7	0.9641	696
NHW CF vs. NHW CC	0.03466	0.09736	-0.0627	0.02251	14	7	2.785	696
Ruminococcus
NHB CF vs. NHB CC	0.0371	0.05776	-0.02066	0.02978	8	4	0.6938	696
NHB CF vs. NHW CF	0.0371	0.0713	-0.0342	0.02155	8	14	1.587	696
NHB CF vs. NHW CC	0.0371	0.07101	-0.03391	0.02516	8	7	1.347	696
NHB CC vs. NHW CF	0.05776	0.0713	-0.01354	0.02757	4	14	0.4913	696
NHB CC vs. NHW CC	0.05776	0.07101	-0.01325	0.03048	4	7	0.4347	696
NHW CF vs. NHW CC	0.0713	0.07101	0.000294	0.02251	14	7	0.01306	696
Faecalibacterium
NHB CF vs. NHB CC	0.05197	0.06916	-0.01719	0.02978	8	4	0.5774	696
NHB CF vs. NHW CF	0.05197	0.04926	0.002708	0.02155	8	14	0.1257	696
NHB CF vs. NHW CC	0.05197	0.06404	-0.01207	0.02516	8	7	0.4796	696
NHB CC vs. NHW CF	0.06916	0.04926	0.0199	0.02757	4	14	0.7219	696
NHB CC vs. NHW CC	0.06916	0.06404	0.005122	0.03048	4	7	0.1681	696
NHW CF vs. NHW CC	0.04926	0.06404	-0.01478	0.02251	14	7	0.6566	696
[Ruminococcus]
NHB CF vs. NHB CC	0.07115	0.05583	0.01532	0.02978	8	4	0.5145	696
NHB CF vs. NHW CF	0.07115	0.03596	0.03519	0.02155	8	14	1.633	696
NHB CF vs. NHW CC	0.07115	0.03438	0.03677	0.02516	8	7	1.461	696
NHB CC vs. NHW CF	0.05583	0.03596	0.01988	0.02757	4	14	0.721	696
NHB CC vs. NHW CC	0.05583	0.03438	0.02146	0.03048	4	7	0.704	696
NHW CF vs. NHW CC	0.03596	0.03438	0.00158	0.02251	14	7	0.0702	696
Akkermansia
NHB CF vs. NHB CC	0.09084	0.04301	0.04783	0.02978	8	4	1.606	696
NHB CF vs. NHW CF	0.09084	0.01575	0.07509	0.02155	8	14	3.484	696
NHB CF vs. NHW CC	0.09084	0.01194	0.0789	0.02516	8	7	3.135	696
NHB CC vs. NHW CF	0.04301	0.01575	0.02726	0.02757	4	14	0.9887	696
NHB CC vs. NHW CC	0.04301	0.01194	0.03107	0.03048	4	7	1.019	696
NHW CF vs. NHW CC	0.01575	0.01194	0.003812	0.02251	14	7	0.1694	696
Roseburia
NHB CF vs. NHB CC	0.0297	0.03024	-0.000542	0.02978	8	4	0.0182	696
NHB CF vs. NHW CF	0.0297	0.01972	0.009979	0.02155	8	14	0.4631	696
NHB CF vs. NHW CC	0.0297	0.04402	-0.01432	0.02516	8	7	0.5689	696
NHB CC vs. NHW CF	0.03024	0.01972	0.01052	0.02757	4	14	0.3817	696
NHB CC vs. NHW CC	0.03024	0.04402	-0.01378	0.03048	4	7	0.452	696
NHW CF vs. NHW CC	0.01972	0.04402	-0.0243	0.02251	14	7	1.079	696
Bifidobacterium
NHB CF vs. NHB CC	0.02841	0.0114	0.01701	0.02978	8	4	0.5714	696
NHB CF vs. NHW CF	0.02841	0.01033	0.01808	0.02155	8	14	0.8389	696
NHB CF vs. NHW CC	0.02841	0.01983	0.00858	0.02516	8	7	0.341	696
NHB CC vs. NHW CF	0.0114	0.01033	0.001065	0.02757	4	14	0.03863	696
NHB CC vs. NHW CC	0.0114	0.01983	-0.008433	0.03048	4	7	0.2767	696
NHW CF vs. NHW CC	0.01033	0.01983	-0.009498	0.02251	14	7	0.422	696
Porphyromonas
NHB CF vs. NHB CC	0.00000712	0.000011	-0.00000388	0.02978	8	4	0.0001303	696
NHB CF vs. NHW CF	0.00000712	0.0000137	-0.00000658	0.02155	8	14	0.0003053	696
NHB CF vs. NHW CC	0.00000712	0.003499	-0.003492	0.02516	8	7	0.1388	696
NHB CC vs. NHW CF	0.000011	0.0000137	-0.0000027	0.02757	4	14	0.00009794	696
NHB CC vs. NHW CC	0.000011	0.003499	-0.003488	0.03048	4	7	0.1145	696
NHW CF vs. NHW CC	0.0000137	0.003499	-0.003485	0.02251	14	7	0.1548	696
Prevotella
NHB CF vs. NHB CC	0.02492	0.0000893	0.02483	0.02978	8	4	0.8338	696
NHB CF vs. NHW CF	0.02492	0.02893	-0.004011	0.02155	8	14	0.1861	696
NHB CF vs. NHW CC	0.02492	0.000116	0.0248	0.02516	8	7	0.9855	696
NHB CC vs. NHW CF	0.0000893	0.02893	-0.02884	0.02757	4	14	1.046	696
NHB CC vs. NHW CC	0.0000893	0.000116	-0.0000267	0.03048	4	7	0.0008761	696
NHW CF vs. NHW CC	0.02893	0.000116	0.02881	0.02251	14	7	1.28	696
Lactobacillus
NHB CF vs. NHB CC	0.000699	0.002256	-0.001557	0.02978	8	4	0.05229	696
NHB CF vs. NHW CF	0.000699	0.00038	0.000319	0.02155	8	14	0.0148	696
NHB CF vs. NHW CC	0.000699	0.000178	0.000521	0.02516	8	7	0.0207	696
NHB CC vs. NHW CF	0.002256	0.00038	0.001876	0.02757	4	14	0.06805	696
NHB CC vs. NHW CC	0.002256	0.000178	0.002078	0.03048	4	7	0.06818	696
NHW CF vs. NHW CC	0.00038	0.000178	0.000202	0.02251	14	7	0.008975	696
Eubacterium
NHB CF vs. NHB CC	0.001928	0.000152	0.001776	0.02978	8	4	0.05965	696
NHB CF vs. NHW CF	0.001928	0.000583	0.001345	0.02155	8	14	0.06241	696
NHB CF vs. NHW CC	0.001928	0.0000104	0.001918	0.02516	8	7	0.0762	696
NHB CC vs. NHW CF	0.000152	0.000583	-0.000431	0.02757	4	14	0.01563	696
NHB CC vs. NHW CC	0.000152	0.0000104	0.0001416	0.03048	4	7	0.004646	696
NHW CF vs. NHW CC	0.000583	0.0000104	0.0005726	0.02251	14	7	0.02544	696
Clostridium
NHB CF vs. NHB CC	0.002085	0.000771	0.001314	0.02978	8	4	0.04413	696
NHB CF vs. NHW CF	0.002085	0.003837	-0.001752	0.02155	8	14	0.0813	696
NHB CF vs. NHW CC	0.002085	0.002257	-0.000172	0.02516	8	7	0.006835	696
NHB CC vs. NHW CF	0.000771	0.003837	-0.003066	0.02757	4	14	0.1112	696
NHB CC vs. NHW CC	0.000771	0.002257	-0.001486	0.03048	4	7	0.04876	696
NHW CF vs. NHW CC	0.003837	0.002257	0.00158	0.02251	14	7	0.0702	696
Lachnospira
NHB CF vs. NHB CC	0.002287	0.006098	-0.003811	0.02978	8	4	0.128	696
NHB CF vs. NHW CF	0.002287	0.005544	-0.003257	0.02155	8	14	0.1511	696
NHB CF vs. NHW CC	0.002287	0.003645	-0.001358	0.02516	8	7	0.05396	696
NHB CC vs. NHW CF	0.006098	0.005544	0.000554	0.02757	4	14	0.0201	696
NHB CC vs. NHW CC	0.006098	0.003645	0.002453	0.03048	4	7	0.08049	696
NHW CF vs. NHW CC	0.005544	0.003645	0.001899	0.02251	14	7	0.08437	696
Butyricicoccus
NHB CF vs. NHB CC	0.0000478	0.00000381	0.00004399	0.02978	8	4	0.001477	696
NHB CF vs. NHW CF	0.0000478	0.000135	-0.0000872	0.02155	8	14	0.004046	696
NHB CF vs. NHW CC	0.0000478	0.0000165	0.0000313	0.02516	8	7	0.001244	696
NHB CC vs. NHW CF	0.00000381	0.000135	-0.0001312	0.02757	4	14	0.004759	696
NHB CC vs. NHW CC	0.00000381	0.0000165	-0.00001269	0.03048	4	7	0.0004164	696
NHW CF vs. NHW CC	0.000135	0.0000165	0.0001185	0.02251	14	7	0.005265	696
Clostridium(E)
NHB CF vs. NHB CC	0.000363	0.000407	-0.000044	0.02978	8	4	0.001478	696
NHB CF vs. NHW CF	0.000363	0.000367	-0.000004	0.02155	8	14	0.0001856	696
NHB CF vs. NHW CC	0.000363	0.00064	-0.000277	0.02516	8	7	0.01101	696
NHB CC vs. NHW CF	0.000407	0.000367	0.00004	0.02757	4	14	0.001451	696
NHB CC vs. NHW CC	0.000407	0.00064	-0.000233	0.03048	4	7	0.007645	696
NHW CF vs. NHW CC	0.000367	0.00064	-0.000273	0.02251	14	7	0.01213	696
[Eubacterium]
NHB CF vs. NHB CC	0.003046	0.008403	-0.005357	0.02978	8	4	0.1799	696
NHB CF vs. NHW CF	0.003046	0.001336	0.00171	0.02155	8	14	0.07935	696
NHB CF vs. NHW CC	0.003046	0.000931	0.002115	0.02516	8	7	0.08405	696
NHB CC vs. NHW CF	0.008403	0.001336	0.007067	0.02757	4	14	0.2564	696
NHB CC vs. NHW CC	0.008403	0.000931	0.007472	0.03048	4	7	0.2452	696
NHW CF vs. NHW CC	0.001336	0.000931	0.000405	0.02251	14	7	0.01799	696
Fusobacterium
NHB CF vs. NHB CC	0.0000169	0.0000399	-0.000023	0.02978	8	4	0.0007724	696
NHB CF vs. NHW CF	0.0000169	0.0000239	-0.000007	0.02155	8	14	0.0003248	696
NHB CF vs. NHW CC	0.0000169	0.007666	-0.007649	0.02516	8	7	0.304	696
NHB CC vs. NHW CF	0.0000399	0.0000239	0.000016	0.02757	4	14	0.0005804	696
NHB CC vs. NHW CC	0.0000399	0.007666	-0.007626	0.03048	4	7	0.2502	696
NHW CF vs. NHW CC	0.0000239	0.007666	-0.007642	0.02251	14	7	0.3395	696
Sutterella
NHB CF vs. NHB CC	0.01004	0.005658	0.004378	0.02978	8	4	0.147	696
NHB CF vs. NHW CF	0.01004	0.007257	0.002779	0.02155	8	14	0.129	696
NHB CF vs. NHW CC	0.01004	0.006544	0.003492	0.02516	8	7	0.1388	696
NHB CC vs. NHW CF	0.005658	0.007257	-0.001599	0.02757	4	14	0.058	696
NHB CC vs. NHW CC	0.005658	0.006544	-0.000886	0.03048	4	7	0.02907	696
NHW CF vs. NHW CC	0.007257	0.006544	0.000713	0.02251	14	7	0.03168	696
Succinivibrio
NHB CF vs. NHB CC	0.00000188	-2.78E-17	0.00000188	0.02978	8	4	0.00006314	696
NHB CF vs. NHW CF	0.00000188	0.000569	-0.0005671	0.02155	8	14	0.02632	696
NHB CF vs. NHW CC	0.00000188	0	0.00000188	0.02516	8	7	0.00007471	696
NHB CC vs. NHW CF	-2.78E-17	0.000569	-0.000569	0.02757	4	14	0.02064	696
NHB CC vs. NHW CC	-2.78E-17	0	-2.78E-17	0.03048	4	7	9.11E-16	696
NHW CF vs. NHW CC	0.000569	0	0.000569	0.02251	14	7	0.02528	696
Methanobrevibacter
NHB CF vs. NHB CC	0.000003596	0.003883	-0.00388	0.02978	8	4	0.1303	696
NHB CF vs. NHW CF	0.000003596	0.006542	-0.006538	0.02155	8	14	0.3034	696
NHB CF vs. NHW CC	0.000003596	0.000963	-0.0009594	0.02516	8	7	0.03812	696
NHB CC vs. NHW CF	0.003883	0.006542	-0.002659	0.02757	4	14	0.09644	696
NHB CC vs. NHW CC	0.003883	0.000963	0.00292	0.03048	4	7	0.09583	696
NHW CF vs. NHW CC	0.006542	0.000963	0.005579	0.02251	14	7	0.2479	696
Dialister
NHB CF vs. NHB CC	0.002562	0.001531	0.001031	0.02978	8	4	0.03464	696
NHB CF vs. NHW CF	0.002562	0.003901	-0.001339	0.02155	8	14	0.06212	696
NHB CF vs. NHW CC	0.002562	0.004046	-0.001484	0.02516	8	7	0.05895	696
NHB CC vs. NHW CF	0.001531	0.003901	-0.00237	0.02757	4	14	0.08597	696
NHB CC vs. NHW CC	0.001531	0.004046	-0.002515	0.03048	4	7	0.08252	696
NHW CF vs. NHW CC	0.003901	0.004046	-0.0001449	0.02251	14	7	0.006439	696
Parvimonas
NHB CF vs. NHB CC	0.00001813	0.0001263	-0.0001081	0.02978	8	4	0.003632	696
NHB CF vs. NHW CF	0.00001813	0.0001263	-0.0001081	0.02155	8	14	0.005018	696
NHB CF vs. NHW CC	0.00001813	0.0003773	-0.0003592	0.02516	8	7	0.01427	696
NHB CC vs. NHW CF	0.0001263	0.0001263	0	0.02757	4	14	0	696
NHB CC vs. NHW CC	0.0001263	0.0003773	-0.000251	0.03048	4	7	0.008237	696
NHW CF vs. NHW CC	0.0001263	0.0003773	-0.000251	0.02251	14	7	0.01115	696
